# Supplementary material for: SnO2-Based Ultra-Flexible Humidity/Respiratory Sensor for Analysis of Human Breath
Source: Biosensors (Basel). 2023 Jan 3;13(1):81. doi: 10.3390/bios13010081 (PMC9856198; doi:10.3390/bios13010081)
Supplement: Supplementary file 1 [file biosensors-13-00081-s001.zip]

Archive with 1 entries (1 files):
- biosensors-2099938-supplementary.pdf
